# Supplementary material for: The Effect of Whole-Grain Diet on the Gut Microbiota of the Elderly Individuals
Source: Front Nutr. 2022 Jun 27;9:919838. doi: 10.3389/fnut.2022.919838 (PMC9273149; doi:10.3389/fnut.2022.919838)
Supplement: Supplementary file 1 [file Table_1.XLSX]

## Sheet: level7
Sample_Id	whole_grain_frequency	birth_year	Age	Gender	BMI	BMI_group	race	diet_type	OTU Number	Shannon Index	k__Archaea;p__Euryarchaeota;c__Methanobacteria;o__Methanobacteriales;f__Methanobacteriaceae;g__Methanobrevibacter;s__	k__Bacteria;__;__;__;__;__;__	k__Bacteria;p__Actinobacteria;c__Actinobacteria;o__Actinomycetales;f__Actinomycetaceae;g__Actinomyces;s__	k__Bacteria;p__Actinobacteria;c__Actinobacteria;o__Actinomycetales;f__Actinomycetaceae;g__Varibaculum;s__	k__Bacteria;p__Actinobacteria;c__Actinobacteria;o__Actinomycetales;f__Corynebacteriaceae;g__Corynebacterium;__	k__Bacteria;p__Actinobacteria;c__Actinobacteria;o__Actinomycetales;f__Corynebacteriaceae;g__Corynebacterium;s__	k__Bacteria;p__Actinobacteria;c__Actinobacteria;o__Actinomycetales;f__Corynebacteriaceae;g__Corynebacterium;s__variabile	k__Bacteria;p__Actinobacteria;c__Actinobacteria;o__Actinomycetales;f__Micrococcaceae;g__Rothia;s__mucilaginosa	k__Bacteria;p__Actinobacteria;c__Actinobacteria;o__Bifidobacteriales;f__Bifidobacteriaceae;g__Bifidobacterium;__	k__Bacteria;p__Actinobacteria;c__Actinobacteria;o__Bifidobacteriales;f__Bifidobacteriaceae;g__Bifidobacterium;s__	k__Bacteria;p__Actinobacteria;c__Actinobacteria;o__Bifidobacteriales;f__Bifidobacteriaceae;g__Bifidobacterium;s__animalis	k__Bacteria;p__Actinobacteria;c__Actinobacteria;o__Bifidobacteriales;f__Bifidobacteriaceae;g__Bifidobacterium;s__bifidum	k__Bacteria;p__Actinobacteria;c__Coriobacteriia;o__Coriobacteriales;f__Coriobacteriaceae;g__;s__	k__Bacteria;p__Actinobacteria;c__Coriobacteriia;o__Coriobacteriales;f__Coriobacteriaceae;g__Adlercreutzia;s__	k__Bacteria;p__Actinobacteria;c__Coriobacteriia;o__Coriobacteriales;f__Coriobacteriaceae;g__Collinsella;s__aerofaciens	k__Bacteria;p__Actinobacteria;c__Coriobacteriia;o__Coriobacteriales;f__Coriobacteriaceae;g__Eggerthella;s__lenta	k__Bacteria;p__Actinobacteria;c__Coriobacteriia;o__Coriobacteriales;f__Coriobacteriaceae;g__Slackia;s__	k__Bacteria;p__Bacteroidetes;c__Bacteroidia;o__Bacteroidales;f__;g__;s__	k__Bacteria;p__Bacteroidetes;c__Bacteroidia;o__Bacteroidales;f__Bacteroidaceae;g__Bacteroides;__	k__Bacteria;p__Bacteroidetes;c__Bacteroidia;o__Bacteroidales;f__Bacteroidaceae;g__Bacteroides;s__	k__Bacteria;p__Bacteroidetes;c__Bacteroidia;o__Bacteroidales;f__Bacteroidaceae;g__Bacteroides;s__caccae	k__Bacteria;p__Bacteroidetes;c__Bacteroidia;o__Bacteroidales;f__Bacteroidaceae;g__Bacteroides;s__eggerthii	k__Bacteria;p__Bacteroidetes;c__Bacteroidia;o__Bacteroidales;f__Bacteroidaceae;g__Bacteroides;s__fragilis	k__Bacteria;p__Bacteroidetes;c__Bacteroidia;o__Bacteroidales;f__Bacteroidaceae;g__Bacteroides;s__ovatus	k__Bacteria;p__Bacteroidetes;c__Bacteroidia;o__Bacteroidales;f__Bacteroidaceae;g__Bacteroides;s__plebeius	k__Bacteria;p__Bacteroidetes;c__Bacteroidia;o__Bacteroidales;f__Bacteroidaceae;g__Bacteroides;s__uniformis	k__Bacteria;p__Bacteroidetes;c__Bacteroidia;o__Bacteroidales;f__Porphyromonadaceae;g__Parabacteroides;s__	k__Bacteria;p__Bacteroidetes;c__Bacteroidia;o__Bacteroidales;f__Porphyromonadaceae;g__Parabacteroides;s__distasonis	k__Bacteria;p__Bacteroidetes;c__Bacteroidia;o__Bacteroidales;f__Porphyromonadaceae;g__Porphyromonas;s__	k__Bacteria;p__Bacteroidetes;c__Bacteroidia;o__Bacteroidales;f__Prevotellaceae;g__Prevotella;s__	k__Bacteria;p__Bacteroidetes;c__Bacteroidia;o__Bacteroidales;f__Prevotellaceae;g__Prevotella;s__copri	k__Bacteria;p__Bacteroidetes;c__Bacteroidia;o__Bacteroidales;f__Rikenellaceae;g__;s__	k__Bacteria;p__Bacteroidetes;c__Bacteroidia;o__Bacteroidales;f__Rikenellaceae;g__Alistipes;s__finegoldii	k__Bacteria;p__Bacteroidetes;c__Bacteroidia;o__Bacteroidales;f__Rikenellaceae;g__Alistipes;s__indistinctus	k__Bacteria;p__Bacteroidetes;c__Bacteroidia;o__Bacteroidales;f__Rikenellaceae;g__Alistipes;s__massiliensis	k__Bacteria;p__Bacteroidetes;c__Bacteroidia;o__Bacteroidales;f__Rikenellaceae;g__Alistipes;s__onderdonkii	k__Bacteria;p__Bacteroidetes;c__Bacteroidia;o__Bacteroidales;f__Rikenellaceae;g__Alistipes;s__putredinis	k__Bacteria;p__Bacteroidetes;c__Bacteroidia;o__Bacteroidales;f__S24-7;g__;s__	k__Bacteria;p__Bacteroidetes;c__Bacteroidia;o__Bacteroidales;f__[Barnesiellaceae];__;__
ERR1073354	Daily	1946	Elderly	Male	29.76	OW	Caucasian	Omnivore	140	3.91112	0	88	0	150	0	32	3	0	15	0	0	0	72	0	13	0	0	4	0	245	1103	0	0	0	3	0	19	24	5072	8779	8	0	2	0	0	0	0	34	0
ERR1073671	Never	1949	Elderly	Female	19.64	NW	Caucasian	Omnivore	240	5.6984	8	3	0	0	35	5	8	2	98	0	2	3	69	2	6	0	69	0	498	654	14	60	0	0	338	602	69	69	26	376	0	55	10	0	6	0	166	14	0
ERR1073691	Daily	1951	Elderly	Female	21.26	NW	Caucasian	Vegetarian	130	5.34674	0	0	0	0	0	2	0	2	0	0	0	0	7	0	7	0	6	0	134	4918	294	0	0	0	788	602	301	762	0	357	0	22	16	0	23	29	173	2	0
ERR1073953	Never	1948	Elderly	Female	21.15	NW	Caucasian	Omnivore	236	5.86201	0	9	0	5	173	4	44	2	0	0	0	0	5	18	8	0	3	14	31	1118	109	0	8	37	0	244	548	252	5	0	1606	199	66	26	0	48	206	0	72
ERR1073993	Daily	1946	Elderly	Female	21.26	NW	Other	Vegetarian	199	5.0602	9	5	0	0	0	0	0	0	5	0	0	0	23	0	0	5	2	0	2232	5583	101	0	0	73	0	334	392	951	0	0	3	735	0	2	0	30	279	0	0
ERR1074868	Daily	1943	Elderly	Male	26.54	OW	Other	Omnivore	159	5.19215	0	0	0	2	0	4	0	0	113	0	0	0	0	0	53	0	0	0	109	1831	359	94	0	671	29	201	366	47	21	8	0	33	0	0	0	27	385	3	0
ERR1075029	Never	1949	Elderly	Female	24.69	NW	Caucasian	Omnivore	163	5.03871	0	6	0	0	0	0	0	0	5	0	0	0	4	0	2	7	0	0	1317	2462	0	0	0	0	0	3516	0	1147	0	15	3	59	0	0	0	0	0	0	0
ERR1075132	Daily	1944	Elderly	Female	21.18	NW	Caucasian	Omnivore	245	5.56067	12	2	0	2	0	0	0	0	48	0	0	0	9	0	6	0	0	0	574	835	0	0	0	0	0	151	319	398	0	4	0	86	37	8	17	4	115	19	0
ERR1075149	Never	1950	Elderly	Female	22.68	NW	Caucasian	Omnivore	137	4.38095	0	0	0	0	0	0	0	0	39	0	0	0	3	0	7	0	0	0	492	489	14	0	15	0	0	156	0	80	0	0	0	7	0	0	0	28	0	0	0
ERR1075214	Daily	1950	Elderly	Male	18.54	NW	Caucasian	Omnivore	157	4.78858	0	1	2	0	0	0	0	0	50	0	0	0	6	3	4	0	0	0	698	3745	0	0	329	0	0	0	0	802	0	0	3	117	0	5	0	6	225	0	0
ERR1079965	Never	1951	Elderly	Female	19.37	NW	Caucasian	Omnivore	202	5.55879	20	7	0	0	0	0	0	0	0	0	0	0	0	0	5	0	0	7	23	296	105	0	11	0	235	210	105	217	0	72	7	127	0	0	0	427	73	0	0
ERR1080293	Never	1948	Elderly	Female	24.21	NW	Caucasian	Omnivore	192	5.03083	0	0	0	17	8	5	73	0	0	0	0	0	10	0	0	0	0	13	7	1268	0	105	0	0	0	264	663	0	28	548	0	61	0	4	49	59	105	0	0
ERR1089934	Never	1944	Elderly	Male	27.44	OW	Caucasian	Omnivore	225	5.97486	37	0	0	0	2	0	11	0	34	0	3	0	111	33	129	0	0	3	120	558	0	316	0	0	0	364	15	43	0	46	0	60	34	7	0	0	149	1660	0
ERR1090135	Never	1954	Elderly	Male	30.69	OW	Caucasian	Omnivore	206	5.80044	0	0	0	0	0	0	0	0	0	198	0	0	264	2	0	0	0	0	1051	529	0	0	0	0	0	214	62	0	25	23	0	5	0	0	0	41	66	0	0
ERR1090550	Never	1948	Elderly	Female	18.88	NW	Caucasian	Vegetarian	169	5.25701	0	0	0	0	3	0	0	0	35	84	0	0	9	0	2	4	0	0	660	2042	0	0	0	2	0	1882	37	130	0	15	0	46	18	3	0	104	95	2	19
ERR1091727	Daily	1950	Elderly	Male	25.31	OW	Caucasian	Omnivore	153	4.75959	0	0	0	0	0	0	0	0	83	1	0	0	65	22	19	2	0	0	1019	3477	144	0	0	4	0	559	15	820	0	0	4	99	4	0	57	9	0	0	0
ERR1091745	Daily	1944	Elderly	Male	23.91	NW	Caucasian	Omnivore but do not eat red meat	141	5.00558	0	2	0	0	0	0	0	0	0	0	0	0	8	2	22	0	14	0	509	11326	0	635	372	0	0	2554	585	864	0	75	0	486	199	0	0	1744	0	0	0
ERR1160327	Never	1953	Elderly	Male	24.14	NW	Caucasian	Omnivore	193	3.94117	17	12	5	0	0	0	2	36	191	103	0	0	43	0	65	0	75	892	113	1711	134	0	0	13	0	172	47	256	0	266	42124	14	0	0	0	0	0	833	0
ERR1160665	Daily	1953	Elderly	Female	19.84	NW	Caucasian	Not provided	120	3.393	2	2	0	0	0	0	0	58	2	0	0	0	14	2	0	0	0	0	238	11755	40	0	0	38	0	2100	585	951	0	352	31058	145	20	0	0	88	850	254	68
ERR1160796	Never	1950	Elderly	Female	20.69	NW	Caucasian	Omnivore	188	5.71607	0	148	0	0	0	0	0	3	70	0	8	0	11	0	32	0	3	7	778	216	0	0	309	0	1232	2537	792	242	0	0	0	525	4	2	0	328	373	2	0
ERR1160804	Never	1947	Elderly	Female	20.2	NW	Caucasian	Omnivore	114	5.65987	173	154	725	0	0	0	0	1235	0	0	0	0	128	0	0	0	0	0	359	65	93	0	0	0	0	0	0	0	698	112	98	0	0	0	0	0	0	0	0
ERR1160810	Never	1954	Elderly	Female	22.27	NW	Caucasian	Omnivore	127	4.47013	0	8	2	0	0	0	0	2	0	0	0	0	2	0	0	2	0	0	1382	752	0	0	1501	0	0	1800	0	1741	0	0	0	896	0	0	0	0	0	0	0
ERR1249775	Daily	1936	Elderly	Male	23.15	NW	Caucasian	Omnivore	220	5.3747	0	7	0	0	0	0	0	0	26	0	0	0	14	0	11	0	11	0	208	1034	0	0	0	0	0	236	136	17	0	793	3470	27	9	0	8	0	98	0	0
ERR1250089	Never	1952	Elderly	Female	22.24	NW	Caucasian	Omnivore	165	5.22814	0	18	2	3	0	0	0	0	0	0	0	0	4	2	4	8	2	17	87	4329	77	0	0	182	0	617	415	120	2	9	2	114	0	5	0	31	291	12	22
ERR1250579	Daily	1948	Elderly	Male	19.39	NW	Caucasian	Omnivore	154	5.42094	0	0	0	0	0	0	0	3	30	1	2	0	0	0	20	0	0	0	1258	1801	55	0	0	659	0	1024	0	51	0	0	0	119	68	2	0	60	240	0	0
ERR1250589	Daily	1954	Elderly	Male	24.13	NW	Caucasian	Omnivore	179	5.61619	0	0	0	0	0	0	0	0	0	0	11	0	26	0	11	3	0	0	2257	1034	0	0	0	0	0	1066	0	1050	47	27	0	0	0	0	0	0	0	0	0
ERR1250601	Daily	1954	Elderly	Male	33.2	OW	Caucasian	Omnivore	194	5.57545	0	2	0	0	0	0	0	0	0	0	0	0	2	0	10	0	0	7	101	1678	0	0	0	80	0	74	145	99	0	0	1655	67	0	0	3	2	175	383	0
ERR1250606	Never	1949	Elderly	Female	21.46	NW	Caucasian	Omnivore	110	4.74172	0	0	0	0	3	0	0	2	0	632	0	0	7	47	5	11	0	0	0	13	0	0	937	0	0	4	0	0	0	0	0	0	0	0	0	4	3	0	0
ERR1250620	Daily	1951	Elderly	Female	18.87	NW	Other	Omnivore but do not eat red meat	140	5.18946	0	2	2	0	0	0	0	2	12	0	0	26	0	4	20	2	0	0	1072	903	0	0	0	0	0	1010	133	578	0	2	0	32	39	0	0	0	0	6	0
ERR1316183	Daily	1952	Elderly	Male	22.31	NW	Other	Omnivore	183	5.16902	0	2	0	0	0	0	0	0	0	0	0	0	0	0	6	0	0	0	251	1291	19	0	0	158	0	453	84	11	0	47	0	57	0	0	0	67	67	0	0
ERR1389758	Daily	1936	Elderly	Male	25.06	OW	Caucasian	Vegetarian but eat seafood	205	4.98084	0	0	0	0	14	0	0	0	522	0	25	12	24	0	51	0	5	0	0	1997	5666	0	0	0	0	202	296	56	3	67	0	54	6	0	0	43	127	76	4
ERR1389773	Daily	1944	Elderly	Female	19.42	NW	Caucasian	Omnivore	145	5.35219	0	0	2	0	0	0	0	5	254	0	0	16	0	4	0	4	0	0	147	1984	1132	0	226	850	0	0	529	1218	0	0	0	112	98	0	0	0	337	0	0
ERR1389784	Daily	1952	Elderly	Female	18.69	NW	Caucasian	Omnivore	269	5.71269	3	32	0	0	0	0	0	0	10	0	13	6	13	0	10	0	0	0	117	482	19	0	0	9	0	63	31	65	0	18	36	1040	0	3	0	0	0	3	121
ERR1389813	Daily	1943	Elderly	Male	23.49	NW	Caucasian	Omnivore	228	5.85478	0	2	0	7	0	0	2	3	0	52	0	0	6	0	0	2	0	163	46	2584	2019	0	0	0	0	1175	83	387	0	47	0	884	33	0	0	0	0	0	0
ERR1389905	Daily	1953	Elderly	Female	20.43	NW	Caucasian	Omnivore	197	4.97581	18	74	0	2	0	0	0	0	0	0	0	0	8	4	2	0	8	13	14	188	363	0	361	0	0	34	108	388	0	3	0	412	1	11	0	0	433	0	746
ERR1841458	Never	1950	Elderly	Male	32.45	OW	Caucasian	Omnivore	167	5.45815	0	7	0	0	0	0	0	0	14	0	5	0	0	0	27	0	0	0	429	2337	21	0	0	0	0	829	109	20	0	0	0	632	95	0	0	321	0	0	235
ERR1841459	Never	1953	Elderly	Male	26.88	OW	Caucasian	Omnivore	127	4.87823	0	0	0	0	0	0	0	0	20	0	0	0	2	2	0	0	0	0	187	1604	160	0	0	99	0	277	61	47	0	0	0	78	0	0	5	26	133	0	0
ERR1841469	Never	1943	Elderly	Male	31.89	OW	Caucasian	Omnivore	128	4.69916	0	2	0	0	0	0	3	0	231	0	0	0	14	0	4	0	0	0	476	2563	21	0	0	0	0	283	3	36	0	6	0	14	0	2	0	27	99	6	0
ERR1841661	Never	1947	Elderly	Female	20.07	NW	Caucasian	Not provided	206	5.41464	0	0	0	0	0	0	0	0	0	0	0	0	8	19	5	0	0	0	71	403	33	0	0	0	0	20	66	27	3	222	2897	14	5	0	0	0	48	0	0
ERR1842125	Daily	1950	Elderly	Female	23.67	NW	Caucasian	Omnivore	214	4.49212	0	0	0	0	4	9	12	0	12	38	0	0	11	2	6	0	0	0	14	503	15	0	0	0	0	83	26	7	3	0	3957	77	35	0	0	106	31	0	0
ERR1842323	Never	1952	Elderly	Male	39.74	OW	Caucasian	Omnivore	202	5.78829	0	2	3	2	37	0	0	0	14	11	4	0	7	0	21	0	0	0	0	1889	32	0	0	0	0	80	80	73	0	9	0	28	0	0	0	43	152	157	2
ERR1842428	Never	1948	Elderly	Female	20.28	NW	Caucasian	Omnivore	154	5.10563	0	0	0	0	0	0	0	0	0	0	0	0	5	6	0	0	6	0	349	2349	92	0	0	0	0	176	164	0	0	0	0	109	3	0	0	0	175	0	0
ERR1842618	Never	1951	Elderly	Female	28.7	OW	African American	Omnivore but do not eat red meat	219	5.46567	0	0	0	0	0	0	0	0	0	0	0	0	7	9	8	2	0	0	88	1102	0	0	298	0	0	217	0	21	0	0	0	43	0	3	0	170	110	0	0
ERR1842901	Never	1953	Elderly	Female	19.22	NW	Caucasian	Omnivore	173	5.08226	0	0	0	0	0	0	0	0	17	0	0	0	4	0	0	0	0	0	945	1514	0	340	90	0	1	1068	69	53	0	11	0	8	15	0	0	29	136	0	0
ERR1843440	Daily	1953	Elderly	Female	21.76	NW	Caucasian	Omnivore	223	5.76579	0	0	0	0	0	0	0	0	0	0	2	0	16	4	11	0	0	0	131	1060	58	0	0	0	69	124	32	115	2	496	3698	1167	0	2	0	1	67	0	0
ERR1843447	Never	1948	Elderly	Male	41.81	OW	Caucasian	Omnivore	138	5.66556	104	0	16	0	0	0	0	5	0	0	0	0	16	34	0	30	0	0	36	407	0	0	0	3	0	248	101	4	36	7	0	0	2	0	0	0	3	0	0
ERR1843451	Never	1954	Elderly	Female	20.53	NW	Caucasian	Omnivore	150	4.87454	0	41	0	0	0	0	0	0	3	0	0	0	2	4	0	0	0	0	696	4181	0	483	0	0	0	2126	164	201	0	0	0	965	0	0	6	0	2	0	0
ERR1843544	Never	1950	Elderly	Male	21.46	NW	Caucasian	Omnivore	148	5.64946	0	0	2	0	0	0	0	2	278	0	76	0	41	0	9	0	0	0	84	971	0	0	0	0	1355	126	21	4	0	0	0	0	37	0	0	0	27	0	0
ERR1843607	Never	1950	Elderly	Female	19.75	NW	Caucasian	Omnivore	131	5.2933	0	0	2	71	0	18	0	0	48	0	0	0	0	0	0	7	0	0	215	2541	0	0	173	0	0	221	41	1031	285	580	0	18	0	0	0	23	0	0	0
ERR1843740	Daily	1952	Elderly	Female	20.82	NW	Asian or Pacific Islander	Omnivore	189	5.21829	2	0	0	0	0	0	0	0	4	0	0	0	0	0	5	3	2	0	1281	3278	0	876	35	125	0	307	433	201	0	0	0	184	0	0	0	0	161	0	0
ERR1843816	Daily	1950	Elderly	Female	21.79	NW	Caucasian	Omnivore	260	6.3908	0	4	2	0	0	0	0	0	65	0	0	0	13	0	5	0	0	0	529	2767	85	0	330	0	0	285	113	81	3	15	582	349	224	0	24	115	0	0	0
ERR1844518	Never	1950	Elderly	Male	32.45	OW	Caucasian	Omnivore	194	5.06325	2	24	0	0	0	0	2	0	0	0	0	0	8	0	0	0	0	0	765	2297	0	0	0	0	0	0	6	0	7	34	0	151	4	3	0	392	201	673	0
ERR1845787	Daily	1954	Elderly	Female	20.54	NW	Caucasian	Vegan	129	5.20871	0	0	7	0	6	0	2	2	306	0	0	0	52	35	0	60	0	0	151	35	0	0	0	0	0	53	2	11	0	0	0	0	8	0	0	0	0	0	0
ERR1845834	Daily	1947	Elderly	Female	21.76	NW	Caucasian	Omnivore	200	5.54962	116	0	0	0	0	0	0	0	0	0	0	0	86	9	26	0	0	0	49	1465	55	182	0	0	0	143	256	70	0	3	0	231	60	0	0	0	67	0	0
ERR1845945	Never	1938	Elderly	Female	19.37	NW	Caucasian	Omnivore	190	5.20954	6	0	0	0	0	0	0	0	0	0	0	0	12	4	10	0	0	11	2234	3930	0	0	46	0	0	295	487	211	0	0	0	114	0	0	0	93	182	0	470
ERR1845991	Daily	1946	Elderly	Female	19.1	NW	Caucasian	Omnivore but do not eat red meat	140	4.87118	0	2	2	0	0	2	0	5	455	0	243	0	4	5	13	0	0	0	287	1682	528	0	0	1	0	1305	358	0	0	5528	2	338	0	0	41	0	407	0	0
ERR1846176	Daily	1947	Elderly	Male	25.62	OW	Caucasian	Omnivore	196	5.40709	37	0	0	0	3	3	0	0	19	0	0	0	22	0	11	0	0	0	0	6325	12	473	0	5	101	812	43	191	2	2	0	123	24	5	0	1	115	49	0
ERR1854675	Daily	1943	Elderly	Female	22.47	NW	Caucasian	Vegan	112	4.81201	0	0	0	0	0	4	0	0	0	0	0	0	4	4	0	17	0	0	1769	8607	0	1360	0	92	0	1588	1191	0	0	0	0	2	0	0	0	0	171	0	0
ERR2032149	Never	1954	Elderly	Male	22.59	NW	Caucasian	Omnivore	129	3.35338	0	6	0	0	0	0	0	0	51	0	0	7	2	0	0	0	0	0	119	13233	0	0	0	937	0	0	501	0	0	2	0	103	0	3	0	396	0	0	0
ERR2032187	Daily	1954	Elderly	Female	21.23	NW	Caucasian	Vegetarian	167	4.11828	18	0	0	0	0	0	0	0	2	0	0	0	0	4	4	0	0	0	209	3571	98	0	17	0	0	534	0	120	0	6405	0	19	12	0	0	11	87	0	0
ERR2032209	Never	1952	Elderly	Female	22.59	NW	Caucasian	Omnivore	134	4.85837	0	0	0	0	0	0	0	0	7	0	0	0	2	11	15	2	0	0	152	3237	0	0	0	0	0	2323	0	0	0	0	5	0	0	0	0	289	0	0	0
ERR2032588	Never	1936	Elderly	Male	27.46	OW	Caucasian	Omnivore but do not eat red meat	244	6.07223	6	3	0	5	0	2	29	0	33	0	0	0	0	2	42	0	0	1013	363	2291	35	0	144	333	0	73	130	39	10	301	0	33	24	0	8	11	146	0	0
ERR2032591	Daily	1946	Elderly	Female	20.67	NW	Caucasian	Omnivore but do not eat red meat	123	4.43327	0	0	0	0	0	0	0	0	436	0	0	35	3	9	86	5	0	0	53	4564	188	0	146	1666	0	134	426	319	0	93	4	62	0	0	0	0	0	0	0
ERR2032693	Daily	1950	Elderly	Male	25.54	OW	Caucasian	Omnivore	140	5.31782	74	0	0	0	0	0	0	0	2	0	0	0	9	0	0	27	0	0	12	1951	252	280	0	0	0	2419	160	80	0	0	0	73	0	14	0	2396	244	0	0
ERR2032725	Daily	1952	Elderly	Female	23.26	NW	Caucasian	Omnivore	183	5.6875	0	0	3	8	0	4	0	0	0	0	0	0	8	8	32	0	0	0	1025	5105	0	0	0	0	0	543	0	762	196	1542	0	126	393	0	0	0	527	7	0
ERR2032906	Never	1946	Elderly	Male	18.54	NW	Caucasian	Omnivore	139	5.01076	0	0	0	0	0	0	0	0	21	0	0	0	0	0	41	5	0	0	1516	5213	0	0	0	146	0	4148	527	425	0	2	7	2	0	0	0	0	0	0	0
ERR2032933	Never	1948	Elderly	Female	21.95	NW	Caucasian	Omnivore	153	5.45361	0	0	2	0	0	0	0	0	0	0	0	0	7	17	38	15	28	0	1668	1690	24	0	0	0	2	522	77	206	0	0	2	0	0	0	0	180	130	0	0
ERR2056809	Daily	1945	Elderly	Male	27.89	OW	Caucasian	Omnivore	306	6.71694	17	15	0	0	0	0	0	0	171	0	1	0	6	3	38	0	13	52	291	1294	388	0	780	0	2	63	134	74	8	325	3	215	85	3	18	29	319	76	0
ERR2057136	Never	1948	Elderly	Female	20.52	NW	Asian or Pacific Islander	Omnivore	145	4.11029	0	12	0	0	0	0	0	0	0	0	0	0	4	0	13	0	0	0	341	2806	0	0	1657	0	0	3438	0	170	0	0	3	0	276	0	0	0	0	0	0
ERR2091872	Daily	1954	Elderly	Female	20.34	NW	Caucasian	Omnivore	233	5.68301	0	23	0	0	0	0	0	0	2	0	0	0	3	5	0	0	0	0	28	4743	0	0	0	0	0	431	217	0	3	120	3	280	298	24	0	0	0	460	0
ERR2092028	Never	1951	Elderly	Male	28.84	OW	Caucasian	Vegetarian but eat seafood	158	3.82653	0	17	3	0	0	0	0	0	41	0	0	0	27	2	21	0	0	7	112	10244	245	0	0	0	1988	318	423	145	61	2302	4	85	8	0	0	16	155	17	0
ERR2092084	Never	1941	Elderly	Male	28.84	OW	Caucasian	Vegetarian but eat seafood	133	5.00909	0	0	0	0	0	0	0	0	0	0	0	0	0	3	5	0	0	0	482	1798	0	0	0	316	0	922	54	72	0	0	455	11	0	0	0	0	0	0	0
ERR2303995	Daily	1948	Elderly	Female	23.45	NW	Caucasian	Omnivore	104	3.01205	0	0	0	0	0	0	0	0	0	2	0	0	0	0	73	0	2	0	3	477	0	0	81	0	0	25	41	20	0	679	14463	10	20	4	2	2	0	2	0
ERR2304039	Daily	1948	Elderly	Female	23.73	NW	Caucasian	Vegan	175	5.30371	0	0	0	0	0	0	0	0	36	0	0	0	2	0	0	0	0	0	659	3452	0	0	135	0	0	302	0	19	0	0	0	228	9	0	0	11	0	137	0
ERR2306157	Daily	1949	Elderly	Female	24.75	NW	Caucasian	Omnivore but do not eat red meat	161	4.99051	0	12	0	0	3	0	0	0	26	40	12	0	28	21	51	6	0	0	590	9824	489	0	173	0	0	13271	838	1209	2	26	2	40	376	0	0	3239	1436	250	0
ERR2308518	Never	1942	Elderly	Female	22.68	NW	Caucasian	Omnivore	238	6.02971	22	10	0	0	0	0	0	0	6	16	0	0	19	4	13	5	0	0	0	1682	0	0	681	0	0	829	0	0	0	2	0	379	0	6	0	15	60	799	0
ERR2308589	Never	1953	Elderly	Female	22.38	NW	Caucasian	Omnivore	209	6.04174	0	9	0	0	0	0	0	0	83	0	0	0	10	0	5	0	0	0	45	202	83	0	5	39	0	193	45	55	0	0	5	376	59	9	82	144	201	0	0
ERR2308770	Daily	1952	Elderly	Male	26.78	OW	Asian or Pacific Islander	Omnivore	213	5.3495	20	36	0	0	0	0	34	0	0	0	7	0	21	0	50	0	4	347	4	687	0	7	0	0	0	3	296	22	4	1295	8505	2	0	0	0	0	0	227	0
ERR2308809	Daily	1952	Elderly	Male	22.5	NW	Caucasian	Omnivore	149	4.99373	0	2	0	0	0	0	0	0	3	0	0	0	3	0	12	3	0	0	1146	2956	184	0	0	0	5	1474	215	56	6	20	15	82	0	0	0	28	3	10	0
ERR2308825	Never	1941	Elderly	Male	22.59	NW	Asian or Pacific Islander	Omnivore	185	5.35238	51	4	0	15	72	13	280	0	0	254	0	0	0	3	0	0	0	0	724	4462	0	638	0	1199	0	1500	947	92	52	21	3	0	0	27	0	142	0	0	0
ERR2308839	Never	1942	Elderly	Male	25.84	OW	Caucasian	Omnivore	165	4.88711	0	7	0	0	0	0	0	0	11	0	0	0	4	0	11	3	14	0	2976	2790	0	0	22	0	340	251	7	201	0	0	0	49	3	10	0	40	154	0	0
ERR2308843	Daily	1927	Elderly	Male	24.96	OW	Caucasian	Omnivore	196	5.27375	5	0	0	0	0	0	0	0	6	0	0	0	22	3	17	0	0	4	433	1640	0	148	88	0	0	439	104	94	0	2583	0	93	0	0	2	5	73	0	0
ERR2308851	Never	1947	Elderly	Male	24.3	NW	Caucasian	Omnivore	162	4.59393	0	11	0	2	0	0	0	0	15	4	0	0	0	5	0	0	0	0	645	7758	41	0	0	0	0	270	373	1358	17	41	4	30	0	0	0	131	534	0	0
ERR2308862	Never	1943	Elderly	Male	25.92	OW	Caucasian	Omnivore	192	5.60257	0	21	0	2	2	0	0	6	11	0	0	0	3	2	12	0	0	0	106	2629	16	1108	0	0	0	765	55	54	12	167	0	106	39	4	0	35	191	0	0
ERR2308863	Daily	1947	Elderly	Male	28.7	OW	Caucasian	Omnivore	152	5.10545	0	2	0	0	0	0	0	0	4	6	0	0	6	0	26	0	12	0	2036	3386	0	92	0	314	5936	1936	125	250	2	24	2	70	0	0	0	0	145	0	0
ERR2308867	Never	1947	Elderly	Male	25.79	OW	Caucasian	Omnivore but do not eat red meat	119	4.01218	0	6	0	0	0	0	0	0	2	0	0	0	0	0	0	0	0	0	0	8982	0	3703	0	0	0	1591	5	908	0	3	4	68	0	0	0	129	5	14	0
ERR2308896	Daily	1953	Elderly	Male	29.13	OW	Caucasian	Omnivore	112	3.86277	0	0	0	0	0	0	0	0	16	0	0	0	0	0	20	0	0	0	6656	3081	0	0	0	0	0	645	110	197	0	4	5	54	2	0	0	4	302	0	0
ERR2308935	Daily	1937	Elderly	Male	28.84	OW	Caucasian	Omnivore	166	4.27238	4	3	2	0	0	0	0	0	0	0	0	0	9	0	24	2	0	0	157	2514	0	0	0	0	0	611	171	126	0	0	3753	46	65	12	0	0	83	0	0
ERR2314145	Never	1947	Elderly	Female	22.38	NW	Hispanic	Omnivore	249	5.99062	77	4	0	0	0	0	0	0	250	0	57	0	70	19	51	2	0	22	189	2782	32	0	0	0	0	907	0	98	0	123	0	174	10	6	0	21	212	0	0
ERR2314239	Daily	1951	Elderly	Male	28.34	OW	Caucasian	Omnivore	235	5.86796	3	0	0	0	4	2	2	0	0	0	0	0	55	0	52	0	0	0	133	2047	186	0	0	59	465	282	89	105	5	1311	18	38	127	8	0	30	208	464	0
ERR2314267	Never	1948	Elderly	Male	31.07	OW	Caucasian	Omnivore	207	5.95567	23	0	0	0	0	0	0	0	0	0	0	0	12	5	30	0	0	5	85	2137	9	0	0	0	0	393	323	67	0	583	6	225	9	3	0	50	109	293	0
ERR2314268	Never	1948	Elderly	Male	31.07	OW	Caucasian	Omnivore	213	6.0443	27	2	0	0	0	0	0	0	0	0	0	0	14	5	16	0	0	12	306	2012	5	0	0	0	0	489	259	88	0	564	2	220	10	2	0	55	104	704	0
ERR2314269	Never	1948	Elderly	Male	31.07	OW	Caucasian	Omnivore	212	6.11757	18	5	0	0	0	0	0	3	0	0	0	0	6	0	18	0	0	4	215	2407	0	0	0	0	3	772	326	114	0	1065	7	356	18	2	0	104	166	668	0
ERR2314272	Never	1948	Elderly	Male	31.09	OW	Caucasian	Omnivore	214	5.69466	32	0	0	0	0	0	0	0	0	0	0	0	5	2	20	0	0	3	65	1481	0	0	7	0	0	1070	205	101	0	443	3	226	22	2	0	56	100	502	0
ERR2314274	Never	1948	Elderly	Male	31.09	OW	Caucasian	Omnivore	222	5.9349	13	6	2	0	0	0	0	0	0	0	0	0	9	3	13	4	0	14	265	2444	6	0	9	0	0	612	324	115	0	66	7	390	11	6	0	92	181	934	0
ERR2314307	Never	1954	Elderly	Male	23.12	NW	Caucasian	Omnivore	130	3.82754	0	0	0	0	0	0	0	0	0	0	0	0	24	0	2	0	0	0	104	327	0	0	0	0	0	25	21	24	0	0	13799	46	0	0	0	0	5	178	0
ERR2314321	Never	1943	Elderly	Female	22.38	NW	Caucasian	Omnivore	186	5.47913	0	0	0	0	0	0	0	0	0	0	0	0	27	0	29	0	18	0	415	4673	541	68	0	0	0	757	1266	115	0	0	2	159	279	9	122	98	395	0	0
ERR2319552	Never	1948	Elderly	Male	31.25	OW	Caucasian	Omnivore	204	5.70018	23	2	0	0	0	0	0	0	0	0	0	0	8	0	24	0	0	10	31	1694	26	0	0	0	0	560	115	43	0	338	0	246	9	0	0	62	101	601	0
ERR2319562	Never	1948	Elderly	Male	31.28	OW	Other	Omnivore	200	5.87456	13	7	5	0	0	0	0	0	0	0	0	0	7	3	16	0	2	6	588	5392	47	0	0	0	0	643	461	294	0	2556	0	376	27	4	0	102	131	552	0
ERR2319574	Daily	1948	Elderly	Male	31.39	OW	Caucasian	Omnivore	220	6.12725	18	0	0	0	0	0	0	0	0	0	0	0	10	6	45	0	0	2	338	2378	41	0	0	0	0	383	251	161	0	954	0	197	12	4	0	64	93	319	0
ERR2319864	Never	1949	Elderly	Female	23	NW	Caucasian	Omnivore	206	5.75398	0	10	3	0	0	0	0	2	13	0	3	0	4	6	0	0	2	0	2321	2554	0	0	1056	0	0	416	175	188	0	4	4	262	194	3	12	0	377	0	0
ERR2319880	Daily	1949	Elderly	Female	23.01	NW	Caucasian	Omnivore	191	5.378	0	26	0	3	2	13	2	5	0	0	0	0	0	4	0	0	13	0	2098	3696	0	0	2687	0	0	506	498	171	13	12	9	757	549	5	28	0	490	0	0
ERR2319926	Daily	1952	Elderly	Female	18.85	NW	Caucasian	Omnivore	211	4.58945	7	8	0	0	0	2	3	2	0	0	0	0	22	7	17	0	0	0	1	3664	1043	284	915	0	0	0	196	0	6	7241	2	82	69	3	0	34	326	0	0
ERR2404900	Daily	1949	Elderly	Female	19.13	NW	Caucasian	Omnivore	125	3.84023	0	0	0	0	0	0	0	0	0	11	0	0	0	2	3	0	0	0	507	759	143	0	0	0	0	4697	187	0	0	0	0	29	0	2	0	0	108	0	0
ERR2404993	Daily	1950	Elderly	Female	19.58	NW	Caucasian	Vegetarian but eat seafood	309	6.50205	6	47	0	0	0	0	0	0	0	0	0	0	13	0	2	0	0	2	69	1118	27	25	0	0	0	139	111	50	0	171	890	33	10	19	0	7	15	1301	4
ERR2405037	Daily	1951	Elderly	Male	23.89	NW	Caucasian	Vegan	143	4.39394	0	0	0	0	0	0	0	0	71	0	0	0	0	0	0	0	0	0	2012	45	0	0	0	0	0	0	0	263	0	0	0	191	445	0	0	0	0	0	150
ERR2405070	Never	1954	Elderly	Female	23.09	NW	Caucasian	Omnivore	273	6.38887	14	14	0	0	0	0	0	0	0	0	0	0	6	0	0	0	0	8	222	413	0	0	99	0	0	551	13	70	0	0	0	190	11	3	0	507	143	0	152
ERR2405255	Daily	1953	Elderly	Female	20.97	NW	Caucasian	Omnivore	224	5.37218	25	3	0	0	0	0	0	0	0	0	0	0	20	3	0	0	0	0	0	7129	311	0	1021	0	0	960	0	0	2	3	110	1641	688	0	0	0	0	42	0
ERR2405355	Daily	1944	Elderly	Female	25.06	OW	Caucasian	Omnivore	174	4.47868	0	0	0	0	0	0	0	0	0	0	0	0	9	0	2	0	0	0	684	210	0	758	0	0	0	49	12	12	0	0	5292	20	2	6	0	0	33	11	0
ERR2524034	Daily	1948	Elderly	Male	31.59	OW	Caucasian	Vegan	216	5.74928	5	0	0	0	0	0	0	0	0	0	0	0	2	0	7	0	0	3	126	2540	24	0	69	0	0	416	148	87	0	238	0	165	2	0	0	0	100	117	0
ERR2524035	Daily	1948	Elderly	Male	31.59	OW	Caucasian	Vegan	214	5.97459	2	0	0	0	0	0	0	0	0	0	0	0	2	0	5	0	0	6	90	1175	19	0	48	0	0	243	107	52	0	123	0	129	12	0	0	0	63	91	0
ERR2524036	Daily	1948	Elderly	Male	31.59	OW	Caucasian	Vegan	219	5.93471	6	12	0	0	0	0	0	0	0	0	0	0	0	0	6	0	0	11	81	1481	13	0	48	0	0	335	142	71	0	51	0	185	10	2	0	1	100	133	0
ERR2524042	Daily	1948	Elderly	Male	31.62	OW	Caucasian	Omnivore	241	6.41766	11	15	0	0	0	0	0	0	0	0	0	0	2	2	8	0	0	14	81	1679	9	0	65	0	0	376	144	75	0	83	6	321	21	0	0	20	139	186	0
ERR2524043	Daily	1948	Elderly	Male	31.62	OW	Caucasian	Omnivore	227	6.11399	7	9	0	0	0	0	0	0	0	0	0	0	0	3	13	0	2	6	81	1379	0	0	54	0	0	388	140	78	0	327	2	137	12	0	0	6	82	135	0
ERR2524044	Daily	1948	Elderly	Male	31.62	OW	Caucasian	Omnivore	217	6.05859	0	0	0	0	0	0	0	0	0	0	0	0	5	2	9	0	0	3	67	1139	0	0	37	0	0	229	97	47	0	57	0	181	6	0	0	7	47	120	0
ERR2524083	Daily	1948	Elderly	Male	31.75	OW	Caucasian	Omnivore	219	5.99082	6	0	0	0	0	0	0	0	0	0	0	0	8	4	12	0	0	12	178	2037	8	0	111	0	0	286	199	129	0	265	0	208	25	2	0	11	106	63	0
ERR2524123	Daily	1954	Elderly	Female	20.3	NW	Caucasian	Omnivore	113	4.58037	0	0	0	0	0	0	0	0	0	0	0	0	0	0	0	0	0	0	1069	3840	172	0	412	0	0	1200	0	0	0	0	2	54	0	3	0	8	108	0	0
ERR2524135	Never	1947	Elderly	Male	25.06	OW	Caucasian	Omnivore	110	5.09348	0	0	0	32	2	0	0	0	67	0	0	0	7	0	37	0	2	0	230	1626	140	0	340	0	1480	149	5	59	21	1516	2147	21	13	18	0	14	2	0	0
ERR2524136	Daily	1947	Elderly	Male	25.07	OW	Caucasian	Vegetarian but eat seafood	115	4.56414	0	0	0	50	0	0	0	0	115	0	0	0	2	2	18	0	2	0	266	916	17	0	124	0	605	212	0	181	19	3431	5375	23	3	4	0	12	0	0	0
ERR2524146	Daily	1950	Elderly	Female	19.84	NW	Asian or Pacific Islander	Omnivore	210	5.86487	5	2370	0	0	0	0	0	0	75	1	0	0	12	0	13	0	2	97	171	1060	18	12	0	0	383	143	174	190	0	1707	1217	91	4	17	0	18	170	21	0
ERR2524154	Never	1938	Elderly	Male	21.93	NW	Caucasian	Omnivore	126	5.05021	0	0	14	0	0	0	0	3	37	5	0	0	0	0	15	0	0	0	335	2470	0	118	200	0	0	519	240	0	12	10	0	0	0	0	0	0	41	0	0
ERR2579403	Never	1947	Elderly	Male	22.31	NW	Caucasian	Omnivore but do not eat red meat	195	4.22695	6	8	0	0	0	0	0	0	48	0	0	0	13	9	36	0	0	0	37	1621	0	0	6	0	0	137	88	65	0	0	13717	43	19	0	0	82	367	16	0
ERR2579435	Daily	1952	Elderly	Male	22.46	NW	Other	Omnivore	133	4.26157	0	3	0	0	0	0	0	0	0	0	0	0	7	6	10	0	0	0	1209	8997	609	0	122	0	0	2060	381	163	0	0	0	19	101	0	0	545	225	0	0
ERR2579446	Daily	1948	Elderly	Female	19.97	NW	Caucasian	Omnivore	191	5.66523	0	0	0	0	0	0	0	0	767	0	0	0	18	6	27	0	0	0	193	6992	58	0	0	0	0	1506	96	116	0	8	0	203	65	3	0	1	185	0	0
ERR2579455	Daily	1951	Elderly	Male	21.7	NW	Asian or Pacific Islander	Vegetarian	164	5.00605	9	5	0	2	3	13	0	2	1801	0	0	0	75	4	0	17	0	8	4794	3757	631	0	0	0	0	2465	136	1479	121	244	0	199	141	12	44	53	58	0	0
ERR2579515	Never	1951	Elderly	Male	27.2	OW	Caucasian	Omnivore	158	5.40317	0	6	0	0	0	0	0	0	2	0	0	0	3	0	5	0	4	0	2142	2401	0	0	152	0	0	1163	421	52	0	0	0	1585	208	0	0	0	255	0	0
ERR2579827	Never	1953	Elderly	Female	22.24	NW	Caucasian	Omnivore	172	4.32295	12	0	0	8	0	0	0	4	0	0	30	0	10	9	0	26	0	0	416	10877	0	0	0	0	0	823	0	283	56	91	0	316	0	10	0	62	0	0	0
ERR2579958	Never	1935	Elderly	Male	20.22	NW	Caucasian	Omnivore	115	5.13412	0	2	0	0	81	0	530	2	0	0	0	0	7	38	135	0	0	0	418	3487	688	619	216	0	0	1432	945	0	0	0	2	33	1	0	0	7	31	0	0
ERR2579960	Never	1947	Elderly	Male	29	OW	Caucasian	Vegetarian but eat seafood	211	5.59191	0	25	0	0	0	0	0	4	362	0	0	0	3	0	13	0	0	0	657	1205	10	0	22	0	0	414	116	39	0	30	2	28	3	0	23	15	155	77	0
ERR2696455	Daily	1946	Elderly	Female	23	NW	Caucasian	Omnivore	212	5.76031	4	3	0	0	0	0	0	0	224	0	0	13	24	7	0	7	0	13	198	1247	164	0	0	0	0	1407	269	45	2	1986	5	212	63	0	0	190	0	0	0
ERR2696568	Never	1950	Elderly	Female	19.66	NW	Caucasian	Omnivore	130	3.89917	0	2	0	0	0	0	0	0	0	0	0	0	11	0	16	0	2	0	1289	9766	1903	0	0	0	0	2985	0	1368	0	0	5	630	184	0	0	0	0	0	0
ERR2696616	Never	1947	Elderly	Female	18.55	NW	Asian or Pacific Islander	Omnivore	187	5.74023	0	0	0	0	0	0	0	0	40	45	3	0	40	6	45	0	0	0	57	939	158	0	0	0	330	97	243	32	0	2	3987	16	0	0	0	3	169	0	0
ERR2696764	Daily	1950	Elderly	Male	26.78	OW	Asian or Pacific Islander	Omnivore	162	5.27941	0	2	0	0	0	0	0	0	0	0	0	0	10	0	22	2	0	0	1789	2315	0	0	1192	0	2	0	0	1623	0	0	15	29	0	5	0	396	500	0	0
ERR2696968	Never	1938	Elderly	Male	21.93	NW	Caucasian	Omnivore	118	5.28651	0	0	5	0	0	2	0	0	40	16	0	0	0	0	25	3	0	0	33	628	0	19	54	0	0	66	165	0	0	0	0	0	0	0	0	0	14	0	0
ERR2697018	Never	1954	Elderly	Female	20.25	NW	Caucasian	Omnivore	265	5.22444	0	0	0	0	0	0	0	0	42	0	21	0	2	5	0	8	0	5	319	4554	151	0	0	0	0	1020	578	548	0	0	2	314	217	3	0	0	0	1190	0
ERR2697652	Daily	1951	Elderly	Male	26.52	OW	Caucasian	Omnivore	135	4.20632	27	0	0	0	0	0	0	3	865	121	0	0	4	2	17	0	0	0	26	108	22	1	0	0	0	28	23	29	0	523	5201	24	0	0	0	0	52	0	0
ERR2697744	Never	1949	Elderly	Male	23.12	NW	Caucasian	Omnivore	196	5.32003	0	0	0	0	6	0	4	0	45	2	0	0	29	0	7	0	0	0	136	454	0	0	0	84	0	319	75	40	0	5	2	143	19	2	0	3	230	23	0
ERR2697988	Daily	1940	Elderly	Male	23.74	NW	Caucasian	Vegetarian but eat seafood	204	5.4101	2	20	0	0	0	0	0	0	19	0	0	0	0	0	5	0	0	0	191	839	123	1065	45	0	0	473	131	32	0	15	0	45	8	0	0	73	86	0	0
ERR2698004	Never	1950	Elderly	Male	28.31	OW	Caucasian	Omnivore	244	5.98006	12	23	0	0	4	0	0	0	2	0	0	0	17	0	29	0	0	0	56	3144	90	13	0	0	0	326	837	42	30	416	0	16	23	0	0	18	127	65	13
ERR2698029	Never	1946	Elderly	Female	18.75	NW	Caucasian	Omnivore	211	5.50138	0	5	0	0	0	0	0	0	7	11	0	0	7	0	0	0	0	0	690	1398	18	0	0	0	0	216	57	50	0	0	0	97	2	0	0	4	73	0	0
[truncated: 126 more columns]
